# Supplementary material for: Simulations and active learning enable efficient identification of an experimentally-validated broad coronavirus inhibitor
Source: Nat Commun. 2025 Jul 29;16:6949. doi: 10.1038/s41467-025-62139-5 (PMC12307812; doi:10.1038/s41467-025-62139-5)
Supplement: Supplementary file 4 — Source Data [file 41467_2025_62139_MOESM4_ESM.xlsx]

## Sheet: Figure 2
sample id	max response (%)	docking score	static h-score	dynamic h-score		pdb id	true binding affinity (-log10(Ki/Kd))	predicted binding affinity (-log10(Ki/Kd))
NCGC00016618-04	-11.3359	1.45946	0.0556193	0.0180058		1o3c	7.13077	7.0526
NCGC00015819-15	-5.72519	1.32327	0.0429389	0.0566033		1d3d	9.09151	7.11418
NCGC00167737-02	-9.8855	2.08089	0.00947853	0.0261528		1w7x	8.39794	7.50533
NCGC00016951-05	-0.19084	1.58764	0.0961812	0.108152		1o5f	6.07058	6.09692
NCGC00164057-03	-6.33588	3.19616	0.0199393	0.00588628		4crb	7.56864	8.63341
NCGC00166289-02	-82.5214	0.422833	0.141062	0.289443		1c5o	3.49485	3.93543
NCGC00095054-05	-8.58779	2.21977	0.117162	0.0105528		1o2x	5.85387	6.49334
NCGC00024622-05	-21.3359	0.561831	0.0443162	0.0496114		2fpz	3.95861	3.8357
NCGC00095042-09	-29.4275	3.49514	0.0107237	0.0057127		1elc	6.65758	6.32883
NCGC00015678-10	-9.50382	1.83071	0.385189	0.285392		2p93	8.82391	7.86415
NCGC00167523-03	-8.20611	1.12671	0.0410833	0.0275753		2za5	8.4318	6.85373
NCGC00023193-06	-22.5573	2.08485	0.0681795	0.0255682		5moq	4.68403	4.29419
NCGC00182996-01	-15.3817	1.14822	0.185776	0.0467674		3cs7	10.6778	8.99349
NCGC00159491-04	-13.9313	3.1046	0.0242164	0.0344264		5mon	2.48149	2.6296
NCGC00095107-09	-9.73282	1.23935	0.0248171	0.0368148		3kqb	9.30103	8.69758
NCGC00022848-17	-0.725191	1.81974	0.0506078	0.0182174		1rtf	3.04096	4.30593
NCGC00094916-06	-15.5344	1.40934	0.025718	0.00317475		3qn7	6.8041	6.85813
NCGC00025297-04	-83.626	0.65961	0.907508	0.969133		1doj	8.95861	8.61481
NCGC00015838-06	-16.7557	1.60591	0.0618077	0.0395516		1c1v	7.63827	6.61312
NCGC00015882-15	-16.2214	1.90733	0.0191093	0.0158692		2zc9	6.74473	4.90481
NCGC00015882-15	-16.2214	1.90733	0.0191093	0.0158692		5q0e	9.16115	8.86223
NCGC00015882-15	-1.09751	1.90733	0.0191093	0.0158692		5k0h	7.09151	8.60963
NCGC00015882-15	-1.09751	1.90733	0.0191093	0.0158692		1tnh	3.36653	3.03249
NCGC00015358-18	-7.9771	2.0592	0.0662536	0.0664791		1eb2	6.00877	7.10414
NCGC00168290-05	-26.1435	1.40147	0.146711	0.101934		4cr9	4.09691	3.73184
NCGC00095116-05	-5.45802	1.51791	0.130812	0.03126		1dwc	7.40894	8.15592
NCGC00016637-10	-56.9847	1.67137	0.0679782	0.125525		5mo2	3.84466	3.44252
NCGC00319021-01	-16.0283	1.92779	0.507787	0.177104		4cr5	4.1549	2.79667
NCGC00016697-04	-13.9313	2.81775	0.0416919	0.0345027		1nfw	8.95861	8.22408
NCGC00182622-03	-10.6731	0.60369	0.108837	0.0842022		5l2z	10.2218	8.06022
NCGC00167457-02	-24.7304	1.54587	0.0613487	0.0254018		1f92	6.19382	6.70284
NCGC00094856-05	-3.51145	2.44824	0.0118127	0.00648227		1owk	7.62893	6.91992
NCGC00189076-01	-77.315	1.17398	0.0367099	0.303308		1tyn	9.69897	7.02442
NCGC00090730-03	-1.87023	3.32417	0.0281357	0.0233913		1o5b	5.76955	5.63385
NCGC00179034-07	-64.313	1.2509	0.0845176	0.273525		6fui	4.45593	6.11948
NCGC00179332-03	-15.3589	1.47576	0.059791	0.0465529		3cen	8.25964	8.6207
NCGC00015716-09	-20.1145	1.39222	0.0252282	0.0246336		1gi8	5.05061	5.95459
NCGC00181034-03	-10.9542	0.963154	0.0342944	0.0352298		4abe	3.39794	3.3213
NCGC00261969-01	-25.1766	0.374367	0.098154	0.0676373		1ql7	5	7.36294
NCGC00164584-03	-89.9618	1.07712	0.790398	0.135758		2vwn	8	8.06356
NCGC00160398-05	-96.6794	0.0620031	1.69603	0.725034		5e2o	8.69897	7.94522
NCGC00162247-06	-23.7786	2.46284	0.0364331	0.0156109		2ra0	7.7986	8.20845
NCGC00024683-23	-10.5725	2.71475	0.14944	0.0231064		4x8v	6.88606	7.88643
NCGC00091023-06	-21.1069	1.93501	0.0875958	0.0315212		1mu8	9	8.13285
NCGC00164634-02	-22.1756	0.330059	0.0849583	0.0746396		2j34	7.82391	8.68148
NCGC00166307-05	-20.0382	1.17237	0.143486	0.0588644		5eg4	7.67778	7.2273
NCGC00167526-02	-95.3053	0.988294	1.26819	0.725866		3po1	4.02228	4.59162
NCGC00021146-09	-16.7557	0.744243	0.0622983	0.0672924		2bxu	7.1549	7.36384
NCGC00163470-27	-28.9699	2.14674	0.0475021	0.0377987		1o3k	6.76955	6.59985
NCGC00015870-27	-35.5344	0.47084	0.0766546	0.06299		2bok	6.55284	6.93783
NCGC00188433-02	-14.1688	0.991627	0.110262	0.145947		5tca	7.72469	6.13345
						1ppc	6.16115	7.14377
						1zgi	5.33724	8.06567
						1uvt	7.63827	6.74873
						3gy7	4.52288	3.51212
						6c0s	7.05061	8.50177
						5lpd	10.1549	7.43858
						2zdn	6.25026	6.5742
						3aau	5.04576	6.66651
						1tmb	6.74473	9.24507
						2boh	8.52288	8.26131
						1gvk	3.05061	6.44314
						5qck	7.63827	7.8574
						4yes	8.01773	6.41842
						3dhk	7.3279	5.62572
						1bma	4.58503	6.56388
						2cf8	8.09691	7.62704
						3c1k	9.4437	8.10371
						2f9b	6.52288	7.03182
						1nm6	10.0458	8.15403
						3aas	4.50864	6.43036
						3da9	5.50864	6.32495
						5fbi	2.79588	5.79739
						4x8t	2.05061	4.45191
						7gch	5.69897	7.04432
						5zah	7.27572	5.49579
						1v2t	4.70863	4.48505
						5lce	8.03621	5.98675
						4os1	5.60206	6.31721
						5q0g	9.74473	8.66005
						5mo0	4.68403	3.98528
						1lqd	8.04576	7.27403
						1sqt	6.20066	5.82197
						1owj	7.31876	7.23309
						5e2p	8.79588	8.45478
						1p06	6.26761	6.75679
						4cra	7.22185	8.3498
						2zdk	6.36856	6.69053
						4bao	8.36754	8.59876
						1p57	4.39794	5.782
						5qtt	8.46852	8.39417
						3lc5	6.56864	7.49164
						4isi	8.13668	8.12658
						3dux	7	6.80721
						1eoj	13.7696	10.4235
						2zfs	6.54212	6.57683
						1o3e	7.95861	7.02909
						2zhd	6.54212	6.65662
						1a46	5.69897	7.97839
						1eat	7.82391	7.30381
						3qto	4.1261	4.9853
						2h5d	8.19382	7.98079
						1lqe	5.82189	7.26054
						5mnc	1.31426	2.2306
						3egk	4.65758	7.00284
						1utn	3.49349	3.54884
						5qqo	7.76955	8.55772
						1qbn	5.85387	6.86739
						3gy3	5.62709	6.93247
						1oyt	7.24413	7.16465
						4est	5.02228	7.85838
						6rot	6.31549	7.73937
						4abg	3.56703	4.11755
						1yp9	5.11351	6.23695
						1o3g	7.95861	7.4197
						6gbw	8.45469	8.35672
						5egm	8.61979	6.72881
						1lhg	7.10237	8.32438
						1qbv	5.38722	7.08919
						1lhe	9.5376	9.42357
						1tnj	1.95861	3.33593
						1xug	7.04576	6.67919
						2bvx	8.69897	6.94605
						5qtu	8.38722	8.07656
						1a61	8.61979	9.01133
						1fax	7.38722	7.53658
						1d6w	5.95861	8.24594
						1k1n	6.81531	6.77254
						5wb6	10.699	8.9147
						2y7z	8.69897	8.56232
						5qqp	8.27572	8.61793

## Sheet: Table 1
setup	iteration	compounds computationally screened	total simulation time (h)	compounds to screen experimentally	r
Baseline	1	2788	15798.7	1300	0.4
	2	2788	15798.7	1300	0.4
	3	2788	15798.7	1300	0.4
	4	2706	15334	1299	0.4
	5	2706	15334	1298	0.4
No MD scoring	1	328	1858.7	6	0.2
	2	246	1394	5	0.2
	3	246	1394	6	0.2
	4	246	1394	7	0.2
	5	246	1394	4	0.2
Full active learning approach	1	246	3403	7	1
	2	246	3403	7	1
	3	246	3403	8	1
	4	246	3403	7	1
	5	246	3403	9	1
No receptor ensemble	1	656	721.6	615	0
	2	738	811.8	696	0
	3	820	902	770	0
	4	902	992.2	849	0
	5	656	721.6	615	0
No receptor ensemble nor MD scoring	1	2378	673.8	2299	0.6
	2	2542	720.2	2457	0.6
	3	1476	418.2	1475	0.6
	4	2296	650.5	2236	0.6
	5	2460	697	2432	0.6
No active learning cycle	1	7132.5	98666.3	18	1
	2	6727.9	93069.3	17	1
	3	7251.4	100311	16	1
	4	7054.2	97583.1	17	1
	5	7668	106074	15	1

## Sheet: Figure 4
concentration (nM)	NAF (inhibition %)	BMS-262084 mean (inhibition %)	BMS-262084 std (inhibition %)	CAM (inhibition %)		0	NAF mean (inhibition %)	NAF std (inhibition %)	BMS-262084 mean (inhibition %)	BMS-262084 std (inhibition %)	CAM mean (inhibition %)	CAM std (inhibition %)		VSV						VSV						NL63-S
0.0752671		1.7252	1.11852			0.00278767	-7.17273	5.95206	-15.1322	13.1627	-8.21461	7.53522		concentration (nM)	BMS-262084 mean (log10(PFU/ml))	BMS-262084 std (log10(PFU/ml))	CAM mean (log10(PFU/ml))	CAM std (log10(PFU/ml))		concentration (nM)	BMS-262084 mean (inhibition %)	BMS-262084 std (inhibition %)	CAM mean (inhibition %)	CAM std (inhibition %)		concentration (nM)	BMS-262084 mean (inhibition %)	BMS-262084 std (inhibition %)	CAM mean (inhibition %)	CAM std (inhibition %)
0.225801	15.5138	16.6021	17.0236			0.00836301	-14.0407	23.7786	-14.4447	18.1901	-16.493	18.2052		0	9.0105	0.0708813	9.00561	0.0456165		0	1.18424e-15	1.08537e-14	2.36848e-15	5.42686e-15		0	-5.92119e-15	7.39556e-15	-5.92119e-15	7.39556e-15
0.677404	28.8083	22.2749	1.55062	13.8374		0.025089	13.906	18.9888	-2.55156	21.2814	-12.1341	22.5095		5	9.0266	0.0434188	9.00287	0.0749223		0.25	2.1884	3.79423	0.261223	2.34583		0.25	-0.474828	9.25152	-3.23247	7.30983
2.03221	73.2867	54.4403	7.42309	36.1106		0.0752671	81.7918	10.2327	9.06514	16.8576	11.638	17.8093		50	9.0323	0.055951	8.99409	0.0881943		2.5	1.17014	3.11734	-1.19741	0.562042		2.5	8.77167	1.15676	5.91688	4.38066
6.09663	96.5133	77.7969	0.74444	68.3126		0.225801	91.6649	8.85014	39.5847	15.8005	44.7799	12.5305		500	9.00498	0.0534021	9.00963	0.076497		25	1.07738	3.81692	-0.3927	2.21163		25	16.8828	7.28732	15.4463	6.24711
18.2899	101.192	91.3767	0.219226	90.5599		0.677404	93.451	11.9788	61.7691	14.3756	63.8032	14.0724		5000	8.99964	0.0217351	9.01281	0.0429441		250	0.456118	2.05458	-0.190971	1.39343		250	57.8125	4.1188	41.887	6.4752
54.8697	103.495	94.7526	0.223387	102.337		2.03221	93.2809	12.0798	83.8755	9.94792	78.4039	13.5864		50000	9.00561	0.0456165	8.98928	0.0663981		2500	0.565208	4.69995	-0.406566	1.36859		2500	66.839	2.40786	66.3795	2.2182
164.609	104.14	99.3037	2.94207	103.281		6.09663	95.96	9.50731	90.1694	9.93532	87.7596	13.7675								25000	-2.27677	3.07758	-1.53393	2.26106		25000	73.4835	6.42117	73.1786	1.46388
493.827	105.962	97.1868	1.92902	105.197		18.2899	95.8183	10.3684	93.777	9.06414	93.8833	8.71113		AY.1
1481.48	103.498	99.042	1.81144	105.378		54.8697	97.2854	7.36838	94.7339	9.12316	95.1875	7.88584		concentration (nM)	BMS-262084 mean (log10(PFU/ml))	BMS-262084 std (log10(PFU/ml))	CAM mean (log10(PFU/ml))	CAM std (log10(PFU/ml))		B.1						229E-S
4444.44	104.101	97.9576	7.12136	104.354		164.609	97.5831	7.43611	96.6901	7.06068	94.904	9.50011		0	7.88115	0.172262	7.77146	0.0920735		concentration (nM)	BMS-262084 mean (inhibition %)	BMS-262084 std (inhibition %)	CAM mean (inhibition %)	CAM std (inhibition %)		concentration (nM)	BMS-262084 mean (inhibition %)	BMS-262084 std (inhibition %)	CAM mean (inhibition %)	CAM std (inhibition %)
13333.3	102.668	98.7929	1.79388	104.055		493.827	97.9658	6.94095	97.6752	7.72098	96.5412	6.6829		5	7.78114	0.110785	7.73243	0.100222		0	4.73695e-15	5.42686e-15	-2.36848e-15	4.10232e-15		0	3.55271e-15	7.10543e-15	1.18424e-15	2.05116e-15
40000	100.661	93.231	9.42846	104.377		1481.48	98.1501	6.62315	98.1714	7.54664	97.9091	5.92794		50	5.89147	0.355886	7.05947	0.137487		0.25	7.24752	7.31372	-1.94026	2.28142		0.25	0.991804	1.94123	1.17956	4.78822
						4444.44	98.462	7.51991	97.9517	7.38685	97.2004	7.22622		500	3.17609	0.0791812	6.61503	0.223861		2.5	11.1261	2.26763	3.06488	13.8042		2.5	8.95562	11.8302	7.63511	5.6227
						13333.3	99.837	6.66376	100.822	6.42686	98.703	6.75391		5000	2.572	0.497415	4.49237	0.252189		25	52.1192	3.95666	2.5265	20.1623		25	21.9587	10.2654	11.6254	6.88813
						40000	97.6115	9.24532	100.163	7.6482	98.9156	6.96756		50000	2.53847	0.314515	3.6181	0.276978		250	86.1552	3.17034	60.8352	5.78609		250	42.164	9.81224	30.4976	8.9559
																				2500	92.8066	2.34428	89.3953	3.85064		2500	58.3646	6.93587	52.3453	1.22293
						1	NAF mean (inhibition %)	NAF std (inhibition %)	BMS-262084 mean (inhibition %)	BMS-262084 std (inhibition %)	CAM mean (inhibition %)	CAM std (inhibition %)		KP.3.1.1						25000	93.3334	1.41479	96.5748	0.679112		25000	72.1985	1.09145	73.8483	3.31808
						0.00278767	9.26434	2.54489	9.59521	11.5687	6.01197	6.06861		concentration (nM)	BMS-262084 mean (log10(PFU/ml))	BMS-262084 std (log10(PFU/ml))	CAM mean (log10(PFU/ml))	CAM std (log10(PFU/ml))
						0.00836301	6.34988	14.4362	9.82753	12.8021	2.49208	14.3803		0	7.93674	0.0378522	7.93819	0.231616		B.1.617.2						SARS-1-S
						0.025089	34.5653	8.02318	32.221	14.7233	10.0317	19.3438		5	7.89254	0.0431399	7.95543	0.230718		concentration (nM)	BMS-262084 mean (inhibition %)	BMS-262084 std (inhibition %)	CAM mean (inhibition %)	CAM std (inhibition %)		concentration (nM)	BMS-262084 mean (inhibition %)	BMS-262084 std (inhibition %)	CAM mean (inhibition %)	CAM std (inhibition %)
						0.0752671	95.4945	7.22615	60.8237	10.9779	58.409	13.4848		50	4.12889	0.0956917	6.20723	0.0865939		0	-3.55271e-15	3.55271e-15	-4.73695e-15	4.10232e-15		0	8.28967e-15	7.39556e-15	-3.55271e-15	6.15348e-15
						0.225801	97.4727	8.20301	89.9683	10.2325	90.2499	9.39861		500	1.89966	0.1738	5.0218	0.216112		0.25	-3.95462	2.63761	-0.882331	11.7453		0.25	3.33987	8.85561	3.15444	2.64616
						0.677404	96.4168	10.3553	96.8884	8.58454	93.5656	10.5715		5000	1.69897	0.521399	1.95835	0.241272		2.5	5.9952	4.66719	3.06909	5.44636		2.5	5.91528	8.25359	5.85329	2.81382
						2.03221	97.1278	9.95086	97.0785	9.63468	94.8962	10.707		50000	1.49828	0.1738	1.69897	0.30103		25	32.3279	6.64747	10.4659	4.5436		25	31.6943	6.24818	19.9413	3.68975
						6.09663	96.8462	10.6418	97.8106	9.98335	95.051	11.208								250	82.7012	2.16332	57.8893	5.77099		250	73.6361	2.13343	63.5123	2.13926
						18.2899	96.811	10.8273	97.0715	11.0853	94.8539	10.9257								2500	96.1149	0.829281	90.3854	0.850453		2500	80.6362	1.65127	76.2012	4.31193
						54.8697	98.4231	8.90631	97.7614	10.1155	96.0507	9.11301								25000	96.0848	0.413929	96.4226	1.4598		25000	91.7127	0.403094	83.171	5.91735
						164.609	97.1348	11.1836	97.6346	10.4063	96.0014	10.3374
						493.827	97.6206	9.8264	98.1626	10.2221	95.7902	10.0338								EG.5.1						MERS-S
						1481.48	97.8669	8.5613	99.5354	7.72162	97.0785	8.10944								concentration (nM)	BMS-262084 mean (inhibition %)	BMS-262084 std (inhibition %)	CAM mean (inhibition %)	CAM std (inhibition %)		concentration (nM)	BMS-262084 mean (inhibition %)	BMS-262084 std (inhibition %)	CAM mean (inhibition %)	CAM std (inhibition %)
						4444.44	99.3101	7.13247	100.014	7.75141	97.353	8.45423								0	3.55271e-15	7.10543e-15	-1.18424e-15	2.05116e-15		0	-1.18424e-15	5.42686e-15	-3.55271e-15	3.55271e-15
						13333.3	98.8244	7.50204	100.676	7.00923	98.1767	7.88847								0.25	10.3221	15.7838	3.94536	14.7958		0.25	0.787274	6.81931	0.13637	1.34824
						40000	96.9236	7.389	101.999	6.15716	99.4368	6.31783								2.5	16.7772	3.90137	-5.6571	17.0073		2.5	-4.70558	6.40889	2.03818	0.359408
																				25	26.8711	16.6206	19.1383	11.2094		25	29.0652	8.74771	13.3098	6.9181
						4	NAF mean (inhibition %)	NAF std (inhibition %)	BMS-262084 mean (inhibition %)	BMS-262084 std (inhibition %)	CAM mean (inhibition %)	CAM std (inhibition %)								250	51.2875	8.24932	34.3445	21.6966		250	67.2247	1.76146	57.3757	2.86656
						0.00278767	2.55198	3.2441	5.9371	5.6939	8.384	5.1249								2500	58.0698	3.77254	43.0884	17.9387		2500	89.312	1.09483	89.188	3.13423
						0.00836301	22.7126	18.692	11.1536	9.02501	5.5468	11.05								25000	57.763	11.9882	52.6791	19.1248		25000	92.952	0.32981	95.7204	0.564487
						0.025089	79.1789	26.4258	52.1054	12.8225	35.8027	14.8186
						0.0752671	98.7165	10.4552	87.4203	9.76397	91.0456	10.0192								BA.2.86
						0.225801	99.97	10.0735	99.4521	8.63409	96.5173	10.3193								concentration (nM)	BMS-262084 mean (inhibition %)	BMS-262084 std (inhibition %)	CAM mean (inhibition %)	CAM std (inhibition %)
						0.677404	99.6547	12.1346	99.407	10.1818	97.6132	10.5845								0	-1.18424e-15	2.05116e-15	-1.18424e-15	8.20464e-15
						2.03221	98.6565	12.1725	99.5046	9.30679	97.9434	10.7936								0.25	2.76378	1.73318	2.77041	8.80211
						6.09663	99.8874	11.0896	99.5421	9.94273	98.2211	10.6328								2.5	1.45492	9.37264	3.69796	8.21783
						18.2899	99.8724	10.9806	99.7673	9.26957	97.9959	10.703								25	44.4953	5.90608	23.9778	2.19221
						54.8697	99.6697	11.7393	99.8124	10.973	98.5589	10.9152								250	74.7034	2.62823	61.2353	6.02109
						164.609	100.435	11.4219	99.985	9.91193	98.1836	11.5465								2500	89.7339	1.77013	85.451	3.44758
						493.827	100.946	10.8337	100.368	10.906	99.1593	12.1137								25000	98.9361	0.228994	85.8278	5.99066
						1481.48	100.743	11.026	100.533	10.7418	99.4145	11.0737
						4444.44	99.9925	8.43916	101.366	10.1369	100.165	10.9629
						13333.3	100.015	9.91099	103.047	7.55061	101.238	8.46707
						40000	96.6749	8.63409	102.222	9.80806	102.042	8.43038
						8	NAF mean (inhibition %)	NAF std (inhibition %)	BMS-262084 mean (inhibition %)	BMS-262084 std (inhibition %)	CAM mean (inhibition %)	CAM std (inhibition %)
						0.00278767	10.8025	15.8053	25.6602	5.98928	20.7905	5.03369
						0.00836301	35.6053	25.8889	29.6639	9.16581	10.7339	23.1245
						0.025089	88.0144	30.9876	84.8937	7.16778	61.6855	9.08728
						0.0752671	109.053	7.35124	109.422	6.98511	104.115	8.12769
						0.225801	110.528	7.84471	113.306	7.78664	108.068	7.53975
						0.677404	111.934	7.60208	114.403	6.88302	109.697	7.22792
						2.03221	113.134	6.13631	114.3	7.33313	110.665	7.55798
						6.09663	112.654	7.4211	116.084	6.28869	112.046	6.67587
						18.2899	112.929	6.42306	115.226	6.46206	110.76	6.83674
						54.8697	112.989	6.77217	115.638	5.86978	111.686	7.36605
						164.609	112.277	6.81736	115.818	6.63525	112.56	5.3409
						493.827	113.443	7.4992	115.689	7.07529	112.509	7.45984
						1481.48	113.966	7.57986	117.541	6.45099	114.146	7.24108
						4444.44	115.021	7.7983	119.059	6.65497	115.338	7.42905
						13333.3	111.977	8.2118	117.584	7.55833	113.632	8.31096
						40000	102.726	10.3301	118.441	7.88637	114.943	8.58541
						18	NAF mean (inhibition %)	NAF std (inhibition %)	BMS-262084 mean (inhibition %)	BMS-262084 std (inhibition %)	CAM mean (inhibition %)	CAM std (inhibition %)
						0.00278767	-0.00678472	25.0468	20.7884	13.5009	24.425	14.2842
						0.00836301	10.3196	35.6232	24.5675	11.8669	17.1382	15.4779
						0.025089	59.8209	47.5952	83.0993	8.88303	57.1002	14.7914
						0.0752671	88.9138	18.8657	92.7811	9.34718	86.7494	10.7579
						0.225801	96.0784	10.7502	95.1693	9.55531	91.7362	10.5719
						0.677404	97.5575	10.1944	95.6035	9.70678	94.1448	10.0435
						2.03221	98.7448	9.60023	98.1003	9.13538	95.7392	9.98463
						6.09663	101.14	8.68298	98.2224	10.02	98.5888	9.2633
						18.2899	101.371	8.37356	99.5183	8.9429	99.2808	8.82898
						54.8697	102.042	8.49484	100.692	8.2298	99.8575	9.81698
						164.609	102.13	8.8797	101.839	7.43561	100.516	9.27159
						493.827	102.605	8.52198	102.537	7.96535	102.253	8.28578
						1481.48	102.185	8.95519	102.219	8.18407	101.615	9.16944
						4444.44	103.155	7.53591	102.89	7.83633	103.04	7.59836
						13333.3	101.689	6.93307	103.861	6.94433	103.311	7.37417
						40000	90.6914	8.21687	104.607	7.94325	104.39	6.95899
						24	NAF mean (inhibition %)	NAF std (inhibition %)	BMS-262084 mean (inhibition %)	BMS-262084 std (inhibition %)	CAM mean (inhibition %)	CAM std (inhibition %)
						0.00278767	11.028	14.4481	45.0793	9.51749	38.2989	7.0339
						0.00836301	25.167	19.4342	50.8426	7.16985	38.8274	6.15159
						0.025089	74.9028	37.0717	105.185	3.99992	73.088	6.16056
						0.0752671	99.7507	13.6313	109.881	4.28463	100.17	4.11732
						0.225801	107.767	3.77302	113.63	2.94449	105.115	3.48692
						0.677404	109.891	2.72101	113.75	2.24774	106.88	2.93562
						2.03221	109.652	2.6387	113.85	4.07403	107.229	3.63915
						6.09663	109.831	3.3809	114.638	3.75531	108.047	4.22063
						18.2899	110.609	2.07942	115.934	2.71574	109.931	2.5278
						54.8697	110.39	3.96464	115.475	2.94859	110.26	3.48576
						164.609	110.549	3.50908	116.083	3.55884	110.739	2.87603
						493.827	110.5	4.19074	116.343	3.38328	111.138	2.84684
						1481.48	110.26	3.83928	117.011	3.18619	111.666	3.4434
						4444.44	110.021	4.80366	117.429	3.69648	111.856	4.0045
						13333.3	106.501	5.33382	116.981	5.16775	112.195	4.91755
						40000	85.9507	8.50322	117.459	6.07617	112.534	5.8917
						48	NAF mean (inhibition %)	NAF std (inhibition %)	BMS-262084 mean (inhibition %)	BMS-262084 std (inhibition %)	CAM mean (inhibition %)	CAM std (inhibition %)
						0.00278767	-10.7243	15.65	32.2816	6.79192	4.55393	6.22043
						0.00836301	-11.7345	10.9242	30.9139	0.153862	-1.81846	1.91229
						0.025089	4.67827	20.3318	88.5452	0.373665	28.3805	5.23132
						0.0752671	82.8878	11.4078	93.1458	1.73645	71.4952	5.05547
						0.225801	91.5449	5.23132	95.9123	2.74754	83.323	4.462
						0.677404	93.7209	4.61587	96.1299	3.05526	86.7734	3.53883
						2.03221	91.9801	5.89072	94.8088	4.17626	88.2344	4.0224
						6.09663	92.664	4.44002	94.4824	6.39627	89.9285	5.14339
						18.2899	93.8452	3.60477	96.0522	5.01151	90.6279	4.90161
						54.8697	94.6068	4.11032	96.3164	5.56102	91.8558	5.8028
						164.609	94.0006	4.57191	97.6531	5.82478	92.6951	4.3521
						493.827	94.6534	3.03328	99.7047	7.62717	94.156	5.67092
						1481.48	94.8399	5.14339	100.839	9.40758	95.0575	6.41825
						4444.44	95.244	7.2535	104.725	12.309	96.9848	9.53946
						13333.3	94.2182	9.31965	109.248	17.7381	100.078	11.144
						40000	78.1007	20.8593	111.595	20.3538	106.916	20.9033
